# Supplementary material for: The Development and Effect of Systemic Hypertension on Clinical and Radiological Outcome in Adult Moyamoya Angiopathy Following Revascularization Surgery: Experience of a Single European Institution
Source: J Clin Med. 2023 Jun 23;12(13):4219. doi: 10.3390/jcm12134219 (PMC10342858; doi:10.3390/jcm12134219)
Supplement: Supplementary file 1 [file jcm-12-04219-s001.zip]

Archive with 1 entries (1 files):
- jcm-2376798-supplementary.pdf
